# Supplementary material for: Exosome-Seeded Cryogel Scaffolds for Extracellular Matrix Regeneration in the Repair of Articular Cartilage Defects: An In Vitro and In Vivo Rabbit Model Study
Source: Polymers (Basel). 2025 Apr 3;17(7):975. doi: 10.3390/polym17070975 (PMC11991529; doi:10.3390/polym17070975)
Supplement: Supplementary file 1 [file polymers-17-00975-s001.zip]

Archive with 1 entries (1 files):
- polymers-3547578-supplementary.pdf
